# Supplementary material for: Long-Term Mortality and Survival in Patients with Acute Heart Failure Assessed by Emergency Medical Services
Source: J Cardiovasc Dev Dis. 2025 Dec 10;12(12):485. doi: 10.3390/jcdd12120485 (PMC12734261; doi:10.3390/jcdd12120485)
Supplement: Supplementary file 1 [file jcdd-12-00485-s001.zip]

Archive with 1 entries (1 files):
- jcdd-3963403-supplementary.pdf
